# Supplementary material for: Effect of SARS-CoV-2 Vaccination on Symptoms from Post-Acute Sequelae of COVID-19: Results from the Nationwide VAXILONG Study
Source: Vaccines (Basel). 2021 Dec 30;10(1):46. doi: 10.3390/vaccines10010046 (PMC8781023; doi:10.3390/vaccines10010046)
Supplement: Supplementary file 1 [file vaccines-10-00046-s001.zip]

Archive with 1 entries (1 files):
- vaccines-1505954-supplementary.pdf
